# Supplementary material for: Game Over for the Baseline: Influenza Hospitalization Patterns Before, During, and After the COVID-19 Pandemic (FluSurv-NET, 2009–2025)
Source: Infect Dis Rep. 2026 Jun 19;18(3):61. doi: 10.3390/idr18030061 (PMC13300026; doi:10.3390/idr18030061)
Supplement: Supplementary file 1 [file idr-18-00061-s001.zip]

Archive with 1 entries (1 files):
- idr-4230991-supplementary.pdf
